# Supplementary material for: Mutational profiling of Chinese patients with thyroid cancer
Source: Front Endocrinol (Lausanne). 2023 Jul 3;14:1156999. doi: 10.3389/fendo.2023.1156999 (PMC10351985; doi:10.3389/fendo.2023.1156999)
Supplement: Supplementary file 2 [file Table_2.xlsx]

## Sheet: Supplementary Table 2
Abbreviation: PTC, papillary thyroid cancer; FTC, follicular thyroid cancer; PDTC, poorly differentiated thyroid cancer; ATC, anaplastic thyroid cancer.
Patient ID	Gender	Age at diagnosis	Tumor stage	pT stage	pN stage	pM stage	Tumor site	Histology	Gene alteration
P001	Male	52	II	Uknown	Uknown	1	Uknown	FTC	NRAS p.G13V
P001	Male	52	II	Uknown	Uknown	1	Uknown	FTC	RB1 p.M695K
P001	Male	52	II	Uknown	Uknown	1	Uknown	FTC	CDKN2A p.R29G
P001	Male	52	II	Uknown	Uknown	1	Uknown	FTC	NF1 p.E962Nfs*3
P001	Male	52	II	Uknown	Uknown	1	Uknown	FTC	TP53 p.L265P
P001	Male	52	II	Uknown	Uknown	1	Uknown	FTC	CCND1 p.M155V
P002	Female	Uknown	I	1	0	0	Uknown	PTC	BRAF p.V600E
P003	Female	82	Unknown	Uknown	Uknown	Uknown	Uknown	ATC	CDKN2A p.R80*
P003	Female	82	Unknown	Uknown	Uknown	Uknown	Uknown	ATC	NRAS p.Q61H
P003	Female	82	Unknown	Uknown	Uknown	Uknown	Uknown	ATC	TP53 p.R213Q
P004	Female	29	II	Uknown	1	1	Uknown	PTC	NFE2L2 p.E79Q
P005	Male	28	Unknown	Uknown	Uknown	Uknown	Unilateral	PTC	BRAF p.V600E
P006	Male	4	I	Uknown	1	0	Bilateral	PTC	NCOA4-RET
P007	Female	29	I	4	1	0	Bilateral	PTC	MTOR p.R604H
P007	Female	29	I	4	1	0	Bilateral	PTC	BRAF p.V600E
P008	Female	44	I	Uknown	1	0	Unilateral	PTC	BRAF p.V600E
P008	Female	44	I	Uknown	1	0	Unilateral	PTC	MLH3 p.R387S
P009	Female	49	I	1	0	0	Unilateral	PTC	BRAF p.V600E
P010	Male	12	II	4	1	1	Uknown	PTC	ERC1-RET
P011	Male	46	I	Uknown	1	0	Unilateral	PTC	BRAF p.V600E
P012	Male	76	IV	Uknown	Uknown	1	Uknown	ATC	BRAF p.H608R
P012	Male	76	IV	Uknown	Uknown	1	Uknown	ATC	BRAF p.K601E
P012	Male	76	IV	Uknown	Uknown	1	Uknown	ATC	PIK3CA p.H1047R
P012	Male	76	IV	Uknown	Uknown	1	Uknown	ATC	NF2 p.A190Vfs*11
P012	Male	76	IV	Uknown	Uknown	1	Uknown	ATC	TERT c.-58-u66C>T
P012	Male	76	IV	Uknown	Uknown	1	Uknown	ATC	FGFR2 p.R190W
P012	Male	76	IV	Uknown	Uknown	1	Uknown	ATC	KDM5A p.K1294N
P013	Male	32	I	1	0	0	Unilateral	PTC	NCOA4-RET
P014	Female	33	I	1	1	0	Unilateral	PTC	TPM3-NTRK1
P015	Female	32	I	2	0	0	Unilateral	PTC	BRAF p.V600E
P016	Female	19	I	1	1	0	Unilateral	PTC	No alteration
P017	Female	49	I	3	0	0	Unilateral	PTC	BRAF p.V600E
P017	Female	49	I	3	0	0	Unilateral	PTC	NRAS p.Q61R
P017	Female	49	I	3	0	0	Unilateral	PTC	CDH1 p.R800H
P018	Female	38	I	1	1	0	Unilateral	PTC	BRAF p.V600E
P019	Female	55	Unknown	Uknown	Uknown	Uknown	Uknown	PTC	BRAF p.V600E
P019	Female	55	Unknown	Uknown	Uknown	Uknown	Uknown	PTC	TERT c.-58-u66C>T
P020	Female	52	I	Uknown	0	0	Uknown	PTC	BRAF p.V600E
P020	Female	52	I	Uknown	0	0	Uknown	PTC	IDH2 p.R140Q
P020	Female	52	I	Uknown	0	0	Uknown	PTC	EP300 p.R1076H
P020	Female	52	I	Uknown	0	0	Uknown	PTC	PABPC1 p.D165G
P020	Female	52	I	Uknown	0	0	Uknown	PTC	EZR p.E556K
P020	Female	52	I	Uknown	0	0	Uknown	PTC	FUS p.R407Q
P020	Female	52	I	Uknown	0	0	Uknown	PTC	EXT2 p.D74N
P020	Female	52	I	Uknown	0	0	Uknown	PTC	JAK2 p.H538Q
P020	Female	52	I	Uknown	0	0	Uknown	PTC	DNMT3A p.R749C
P021	Female	60	I	1	0	0	Unilateral	PTC	BRAF p.V600E
P022	Female	81	III	4	1	0	Bilateral	PTC	MTOR p.Q1015R
P022	Female	81	III	4	1	0	Bilateral	PTC	RBM10 p.W936*
P022	Female	81	III	4	1	0	Bilateral	PTC	BRAF p.V600E
P022	Female	81	III	4	1	0	Bilateral	PTC	CYP2D6 p.R28S
P022	Female	81	III	4	1	0	Bilateral	PTC	AKT1 p.L52R
P022	Female	81	III	4	1	0	Bilateral	PTC	TERT c.-58-u88C>T
P022	Female	81	III	4	1	0	Bilateral	PTC	SMARCA4 p.G1159R
P023	Female	65	II	1	1	0	Unilateral	PTC	BRAF p.V600E
P024	Male	43	I	4	1	0	Bilateral	PTC	BRAF p.V600E
P025	Female	39	I	1	1	0	Uknown	PTC	MSH2 p.P895T
P026	Female	26	I	2	1	0	Unilateral	PTC	CCDC6-RET
P027	Female	30	I	3	0	0	Unilateral	PTC	BRAF p.V600E
P028	Female	52	I	1	1	0	Uknown	PTC	BRAF p.V600E
P029	Male	23	Unknown	Uknown	Uknown	Uknown	Bilateral	PTC	BRAF p.V600E
P030	Male	38	I	1	1	0	Uknown	PTC	BRAF p.V600E
P031	Female	33	I	2	0	0	Unilateral	PTC	BRAF p.V600E
P032	Female	35	I	1	1	0	Uknown	PTC	ERC1-RET
P033	Female	34	I	1	0	0	Uknown	PTC	BRAF p.V600E
P033	Female	34	I	1	0	0	Uknown	PTC	NOTCH2 p.P2413L
P034	Male	61	I	1	0	0	Unilateral	PTC	BRAF p.V600E
P035	Male	33	I	1	0	0	Unilateral	PTC	BRAF p.V600E
P036	Female	41	I	1	0	0	Uknown	PTC	BRAF p.V600E
P036	Female	41	I	1	0	0	Uknown	PTC	SETD2 p.P1141T
P037	Female	30	I	1	0	0	Unilateral	PTC	BRAF p.V600E
P038	Female	27	I	1	0	0	Unilateral	PTC	BRAF p.V600E
P039	Female	54	I	2	1	0	Uknown	PTC	AXL p.R707H
P039	Female	54	I	2	1	0	Uknown	PTC	ATM p.S646*
P039	Female	54	I	2	1	0	Uknown	PTC	BRAF p.V600E
P039	Female	54	I	2	1	0	Uknown	PTC	MAP3K1 p.Q1352L
P039	Female	54	I	2	1	0	Uknown	PTC	AR p.H875Y
P039	Female	54	I	2	1	0	Uknown	PTC	ATM p.K147E
P039	Female	54	I	2	1	0	Uknown	PTC	PIK3CG p.I978L
P039	Female	54	I	2	1	0	Uknown	PTC	PBRM1 p.R1527*
P040	Female	27	I	1	1	0	Uknown	PTC	BRAF p.V600E
P041	Female	44	I	1	0	0	Uknown	PTC	MLL3 p.A2374T
P041	Female	44	I	1	0	0	Uknown	PTC	BRAF p.V600E
P042	Female	25	I	1	1	0	Uknown	PTC	BRAF p.V600E
P043	Female	52	I	1	0	0	Uknown	PTC	CCDC6-RET
P044	Female	29	I	2	0	0	Bilateral	PTC	KDR p.V567M
P044	Female	29	I	2	0	0	Bilateral	PTC	BRAF p.V600E
P045	Female	40	I	1	1	0	Uknown	PTC	BRAF p.V600E
P045	Female	40	I	1	1	0	Uknown	PTC	TNFAIP3 p.M214V
P046	Female	30	I	Uknown	1	0	Unilateral	PTC	CCDC6-RET
P047	Female	53	II	Uknown	1	1	Unilateral	FTC	JAK2 p.I645V
P047	Female	53	II	Uknown	1	1	Unilateral	FTC	TERT c.-58-u66C>T
P047	Female	53	II	Uknown	1	1	Unilateral	FTC	ARID2 p.P1487Qfs*27
P047	Female	53	II	Uknown	1	1	Unilateral	FTC	NRAS p.Q61R
P047	Female	53	II	Uknown	1	1	Unilateral	FTC	PTEN p.R47K
P048	Female	40	I	1	0	0	Unilateral	PTC	BRAF p.V600E
P049	Male	41	I	1	0	0	Unilateral	PTC	BRAF p.V600E
P050	Female	48	I	1	0	0	Uknown	PTC	SDHA p.Y259*fs*1
P051	Female	45	I	1	0	0	Bilateral	PTC	BRAF p.V600E
P052	Female	57	I	2	0	0	Uknown	PTC	EP300 p.R1067L
P052	Female	57	I	2	0	0	Uknown	PTC	TET2 p.N1625Ifs*70
P052	Female	57	I	2	0	0	Uknown	PTC	BRAF p.V600E
P052	Female	57	I	2	0	0	Uknown	PTC	CCND2 p.H157Q
P053	Male	34	I	1	1	0	Uknown	PTC	BRAF p.V600E
P053	Male	34	I	1	1	0	Uknown	PTC	TP73 p.I541T
P054	Female	50	I	2	0	0	Unilateral	PTC	BRAF p.V600E
P055	Female	50	I	2	1	0	Uknown	PTC	CSF1R p.I499Rfs*9
P055	Female	50	I	2	1	0	Uknown	PTC	NCSTN p.R619W
P055	Female	50	I	2	1	0	Uknown	PTC	CCDC6-RET
P056	Female	32	I	2	1	0	Uknown	PTC	TPR-NTRK1
P057	Female	28	I	1	0	0	Unilateral	PTC	BRAF p.V600E
P058	Female	49	I	1	1	0	Uknown	PTC	BRAF p.V600E
P059	Male	35	I	1	0	0	Uknown	PTC	NF1 p.D1774G
P059	Male	35	I	1	0	0	Uknown	PTC	CADM2 p.A202V
P059	Male	35	I	1	0	0	Uknown	PTC	BRAF p.V600E
P060	Female	40	I	1	1	0	Unilateral	PTC	BRAF p.V600E
P060	Female	40	I	1	1	0	Unilateral	PTC	PALB2 p.S254Ifs*3
P060	Female	40	I	1	1	0	Unilateral	PTC	INPP4B p.H386Y
P060	Female	40	I	1	1	0	Unilateral	PTC	BRCA1 p.D390Y
P060	Female	40	I	1	1	0	Unilateral	PTC	STAG2 p.T1124S
P061	Female	31	I	1	0	0	Unilateral	PTC	BRAF p.V600E
P062	Female	30	I	1	1	0	Unilateral	PTC	KRAS p.Q61K
P063	Male	33	I	2	1	0	Unilateral	PTC	BRAF p.V600E
P064	Female	35	I	1	1	0	Uknown	PTC	BRAF p.V600E
P065	Male	55	I	1	0	0	Uknown	PTC	BRAF p.V600E
P065	Male	55	I	1	0	0	Uknown	PTC	VHL p.P2R
P066	Female	36	I	1	1	0	Uknown	PTC	NAV3 p.E419Q
P066	Female	36	I	1	1	0	Uknown	PTC	DDR2 p.R105C
P066	Female	36	I	1	1	0	Uknown	PTC	CCDC6-RET
P067	Female	35	I	1	1	0	Uknown	PTC	BRAF p.V600E
P068	Female	45	I	1	1	0	Unilateral	PTC	BRAF p.V600E
P069	Male	53	I	1	1	0	Uknown	PTC	BRAF p.V600E
P069	Male	53	I	1	1	0	Uknown	PTC	PDGFRA p.T489I
P070	Female	62	I	1	0	0	Unilateral	PTC	BRAF p.V600E
P070	Female	62	I	1	0	0	Unilateral	PTC	FCGR2A p.Q6K
P071	Female	28	I	1	1	0	Unilateral	PTC	BRAF p.V600E
P072	Female	60	II	1	1	0	Unilateral	PTC	ARID1A p.E2255K
P072	Female	60	II	1	1	0	Unilateral	PTC	MLL2 p.L3339V
P072	Female	60	II	1	1	0	Unilateral	PTC	PAK1-BRAF
P073	Female	29	I	1	0	0	Unilateral	PTC	BRAF p.V600E
P074	Female	24	I	1	1	0	Unilateral	PTC	BRSK1 p.M386K
P074	Female	24	I	1	1	0	Unilateral	PTC	BRAF p.V600E
P074	Female	24	I	1	1	0	Unilateral	PTC	CDK13 p.S436F
P075	Female	44	I	4	0	0	Bilateral	PTC	BRAF p.V600E
P075	Female	44	I	4	0	0	Bilateral	PTC	EPHB2 p.V495M
P075	Female	44	I	4	0	0	Bilateral	PTC	PIK3CG p.D111N
P076	Male	62	I	1	0	0	Uknown	PTC	SLX4 p.P111L
P076	Male	62	I	1	0	0	Uknown	PTC	BRAF p.V600E
P077	Male	64	II	1	1	0	Uknown	PTC	BRAF p.V600E
P078	Female	45	I	1	0	0	Unilateral	PTC	BRAF p.V600E
P078	Female	45	I	1	0	0	Unilateral	PTC	RAC2 p.P106A
P079	Female	23	I	1	0	0	Unilateral	PTC	BRAF p.V600E
P079	Female	23	I	1	0	0	Unilateral	PTC	FLT3 p.D949G
P080	Female	32	I	1	1	0	Unilateral	PTC	BRAF p.V600E
P081	Male	23	I	2	1	0	Uknown	PTC	ATR p.A344T
P081	Male	23	I	2	1	0	Uknown	PTC	CCDC6-RET
P082	Female	27	I	3	1	0	Unilateral	PTC	DDR1 p.A98G
P082	Female	27	I	3	1	0	Unilateral	PTC	CCDC6-RET
P083	Female	60	I	1	0	0	Uknown	PTC	BRAF p.V600E
P084	Female	53	I	1	1	0	Uknown	PTC	BRAF p.V600E
P085	Female	43	I	1	1	0	Bilateral	PTC	BRAF p.V600E
P086	Female	43	I	1	1	0	Uknown	PTC	PPM1D p.C478Afs*5
P086	Female	43	I	1	1	0	Uknown	PTC	BRAF p.V600E
P087	Female	38	I	1	0	0	Unilateral	PTC	BRAF p.V600E
P088	Female	42	I	1	1	0	Uknown	PTC	BRAF p.V600E
P089	Female	46	I	1	0	0	Unilateral	PTC	BRAF p.V600E
P089	Female	46	I	1	0	0	Unilateral	PTC	FLG p.H2853Q
P090	Female	24	I	3	1	0	Bilateral	PTC	BRAF p.V600E
P091	Female	36	I	1	0	0	Uknown	PTC	BRAF p.V600E
P092	Male	42	I	1	0	0	Uknown	PTC	BRAF p.V600E
P093	Female	42	I	1	1	0	Bilateral	PTC	BRAF p.V600E
P094	Female	50	I	1	0	0	Unilateral	PTC	BRAF p.V600E
P095	Female	46	I	1	1	0	Unilateral	PTC	No alteration
P096	Male	27	I	1	1	0	Uknown	PTC	NF1 amplification
P097	Female	34	I	1	0	0	Unilateral	PTC	BRAF p.V600E
P098	Male	29	I	1	0	0	Unilateral	PTC	No alteration
P099	Female	44	Unknown	Uknown	Uknown	Uknown	Unilateral	PTC	BRAF p.V600E
P100	Female	38	I	1	1	0	Uknown	PTC	CCDC6-RET
P101	Female	28	I	1	0	0	Unilateral	PTC	BRAF p.V600E
P101	Female	28	I	1	0	0	Unilateral	PTC	ABL1 p.V339L
P102	Male	49	I	1	0	0	Uknown	PTC	BRAF p.V600E
P102	Male	49	I	1	0	0	Uknown	PTC	ZFHX3 p.F1139Sfs*48
P103	Female	40	I	1	0	0	Unilateral	PTC	MAP2K1 p.E102_I103del
P104	Female	45	I	1	1	0	Unilateral	PTC	BRAF p.V600E
P104	Female	45	I	1	1	0	Unilateral	PTC	RET p.R57Q
P105	Male	56	I	1	0	0	Unilateral	PTC	BRAF p.V600E
P106	Female	54	I	1	0	0	Unilateral	PTC	BRAF p.V600E
P106	Female	54	I	1	0	0	Unilateral	PTC	SYK p.G578*
P106	Female	54	I	1	0	0	Unilateral	PTC	RICTOR p.R1216C
P107	Female	30	I	1	1	0	Unilateral	PTC	BRAF p.V600E
P108	Female	26	I	1	0	0	Uknown	PTC	BRAF p.V600E
P109	Female	24	I	1	0	0	Unilateral	PTC	PIK3CA p.H1047L
P109	Female	24	I	1	0	0	Unilateral	PTC	BRAF p.V600E
P110	Female	45	I	1	1	0	Uknown	PTC	BRAF p.V600E
P111	Male	56	I	1	0	0	Unilateral	PTC	BRAF p.V600E
P111	Male	56	I	1	0	0	Unilateral	PTC	SOX2 p.S315L
P112	Female	48	I	1	0	0	Uknown	PTC	BRAF p.V600E
P113	Female	49	I	1	0	0	Unilateral	PTC	NCOA4-RET
P114	Male	30	I	1	0	0	Unilateral	PTC	HSP90AB1 p.S666L
P115	Female	28	I	1	0	0	Uknown	PTC	CCDC6-RET
P116	Female	31	Unknown	Uknown	Uknown	Uknown	Uknown	PTC	BRAF p.V600E
P117	Female	55	I	1	0	0	Unilateral	PTC	No alteration
P118	Male	47	I	1	0	0	Unilateral	PTC	CREBBP p.A1944Gfs*22
P118	Male	47	I	1	0	0	Unilateral	PTC	BRAF p.V600E
P119	Male	30	I	1	0	0	Uknown	PTC	BRAF p.V600E
P120	Female	37	I	1	1	0	Uknown	PTC	BRAF p.V600E
P121	Female	44	I	1	1	0	Uknown	PTC	BRAF p.V600E
P122	Male	43	I	1	0	0	Unilateral	PTC	NCOA4-RET
P123	Male	47	I	1	1	0	Unilateral	PTC	SOX9 p.H406Y
P123	Male	47	I	1	1	0	Unilateral	PTC	PPM1D p.L484Ffs*2
P123	Male	47	I	1	1	0	Unilateral	PTC	BRAF p.V600E
P123	Male	47	I	1	1	0	Unilateral	PTC	TERT c.-58-u88C>T
P124	Female	35	I	1	0	0	Unilateral	PTC	BRAF p.V600E
P125	Female	52	I	1	1	0	Unilateral	PTC	BRAF p.V600E
P126	Male	40	I	1	1	0	Uknown	PTC	BRAF p.V600E
P127	Female	24	I	1	1	0	Uknown	PTC	PARP1 p.G127W
P127	Female	24	I	1	1	0	Uknown	PTC	TET2 p.P1894H
P128	Female	50	I	1	1	0	Uknown	PTC	BRAF p.V600E
P129	Female	42	I	1	1	0	Uknown	PTC	PTCH1 p.G25A
P130	Female	46	I	1	0	0	Uknown	PTC	BRAF p.V600E
P130	Female	46	I	1	0	0	Uknown	PTC	STK11 p.L290P
P130	Female	46	I	1	0	0	Uknown	PTC	KEAP1 p.A159V
P131	Female	29	I	1	1	0	Bilateral	PTC	BRAF p.V600E
P132	Female	53	I	1	0	0	Bilateral	PTC	CCDC6-RET
P133	Female	36	II	1	1	1	Bilateral	PTC	No alteration
P134	Male	36	I	1	1	0	Unilateral	PTC	No alteration
P135	Male	29	I	1	1	0	Uknown	PTC	CCDC6-RET
P136	Male	50	I	1	0	0	Uknown	PTC	BRAF p.V600E
P137	Male	34	I	1	1	0	Unilateral	PTC	BRAF p.V600E
P137	Male	34	I	1	1	0	Unilateral	PTC	DCC p.L618V
P137	Male	34	I	1	1	0	Unilateral	PTC	ARID1A p.A183V
P138	Female	54	I	1	1	0	Uknown	PTC	PPM1D p.G463Hfs*10
P138	Female	54	I	1	1	0	Uknown	PTC	BRAF p.V600E
P138	Female	54	I	1	1	0	Uknown	PTC	BCOR p.R748W
P139	Female	46	I	1	0	0	Uknown	PTC	CCDC6-RET
P140	Male	31	I	1	1	0	Uknown	PTC	BRAF p.V600E
P141	Female	34	I	1	1	0	Uknown	PTC	PRKG1-RET
P142	Female	35	I	2	1	0	Uknown	PTC	BRAF p.V600E
P143	Female	59	II	1	1	0	Unilateral	PTC	BRAF p.V600E
P144	Female	32	I	1	1	0	Uknown	PTC	BRAF p.V600E
P145	Male	33	I	1	1	0	Uknown	PTC	BRAF p.V600E
P146	Male	48	I	1	0	0	Uknown	PTC	BRAF p.V600E
P147	Female	47	I	1	0	0	Unilateral	PTC	No alteration
P148	Female	34	I	1	1	0	Unilateral	PTC	No alteration
P149	Male	62	I	1	0	0	Uknown	PTC	TET2 p.Q810Rfs*3
P149	Male	62	I	1	0	0	Uknown	PTC	PMS1 p.H278P
P149	Male	62	I	1	0	0	Uknown	PTC	BRAF p.V600E
P150	Female	35	I	1	0	0	Unilateral	PTC	BRAF p.V600E
P151	Male	56	I	1	0	0	Uknown	PTC	BRAF p.V600E
P152	Male	44	I	1	0	0	Uknown	PTC	CCND1 p.V60I
P152	Male	44	I	1	0	0	Uknown	PTC	BRAF p.V600E
P153	Female	25	I	1	0	0	Unilateral	PTC	BRAF p.V600E
P154	Female	56	II	2	1	0	Bilateral	PTC	BRAF p.V600E
P154	Female	56	II	2	1	0	Bilateral	PTC	NOTCH4 p.T1863A
P154	Female	56	II	2	1	0	Bilateral	PTC	FAT1 p.S1324L
P154	Female	56	II	2	1	0	Bilateral	PTC	TGFBR2 p.M537Ifs*7
P155	Female	38	I	2	1	0	Uknown	PTC	BRAF p.V600E
P156	Female	34	I	3	1	0	Bilateral	PTC	BRAF p.V600E
P157	Female	56	II	1	1	0	Bilateral	PTC	BRAF p.V600E
P158	Female	55	I	1	0	0	Uknown	PTC	BRAF p.V600E
P159	Male	46	I	1	0	0	Unilateral	PTC	BRAF p.V600E
P160	Female	41	I	1	0	0	Unilateral	PTC	No alteration
P161	Female	38	I	1	1	0	Unilateral	PTC	IKZF1 p.P34L
P161	Female	38	I	1	1	0	Unilateral	PTC	BRAF p.V600E
P162	Female	28	I	1	0	0	Unilateral	PTC	BRAF p.V600E
P163	Female	27	I	1	1	0	Uknown	PTC	BRAF p.V600E
P164	Female	57	II	1	1	0	Bilateral	PTC	ATR p.S1464C
P164	Female	57	II	1	1	0	Bilateral	PTC	BRAF p.V600E
P165	Female	22	I	1	1	0	Uknown	PTC	BRAF p.V600E
P166	Female	35	I	1	0	0	Unilateral	PTC	BRAF p.V600E
P167	Male	40	I	1	1	0	Uknown	PTC	FAT2 c.9194-1G>T
P168	Female	32	I	2	1	0	Uknown	PTC	BRAF p.V600E
P168	Female	32	I	2	1	0	Uknown	PTC	CDH1 c.1565+1G>T
P168	Female	32	I	2	1	0	Uknown	PTC	EXT2 p.R393Q
P169	Female	41	I	1	1	0	Uknown	PTC	BRAF p.V600E
P169	Female	41	I	1	1	0	Uknown	PTC	EGFR p.Q1113*
P170	Female	44	I	1	1	0	Uknown	PTC	BRAF p.V600E
P171	Female	26	I	1	1	0	Uknown	PTC	CCDC6-RET
P172	Female	48	I	1	0	0	Unilateral	PTC	BRAF p.V600E
P173	Female	56	I	1	0	0	Uknown	PTC	BRAF p.V600E
P174	Female	40	I	1	0	0	Uknown	PTC	BRAF p.V600E
P175	Female	46	I	1	0	0	Bilateral	PTC	No alteration
P176	Male	24	I	1	1	0	Uknown	PTC	STRN-ALK
P177	Female	55	II	3	1	0	Uknown	PTC	BRAF p.V600E
P177	Female	55	II	3	1	0	Uknown	PTC	CD274 p.L106*
P178	Female	46	I	1	0	0	Uknown	PTC	BRAF p.V600E
P178	Female	46	I	1	0	0	Uknown	PTC	SLC22A16 p.E72Q
P179	Female	27	I	1	0	0	Unilateral	PTC	CCDC6-RET
P180	Female	52	I	1	0	0	Unilateral	PTC	BRAF p.V600E
P180	Female	52	I	1	0	0	Unilateral	PTC	EP300 p.R838H
P181	Female	51	I	1	1	0	Bilateral	PTC	CHEK2 p.Q69*
P181	Female	51	I	1	1	0	Bilateral	PTC	BRAF p.V600E
P182	Female	38	I	1	1	0	Uknown	PTC	BRAF p.V600E
P183	Female	32	I	1	1	0	Unilateral	PTC	RUNX1 p.D198Y
P183	Female	32	I	1	1	0	Unilateral	PTC	RUNX1 p.F180L
P183	Female	32	I	1	1	0	Unilateral	PTC	BRAF p.V600E
P183	Female	32	I	1	1	0	Unilateral	PTC	CD274 p.C209W
P184	Female	39	I	1	0	0	Unilateral	PTC	ARID1A p.P1575Q
P184	Female	39	I	1	0	0	Unilateral	PTC	HOXB13 p.G17D
P184	Female	39	I	1	0	0	Unilateral	PTC	BRAF p.V600E
P184	Female	39	I	1	0	0	Unilateral	PTC	DTX1 p.P99L
P184	Female	39	I	1	0	0	Unilateral	PTC	FLT3 p.A425T
P185	Male	40	I	1	1	0	Uknown	PTC	BRAF p.V600E
P186	Female	33	I	1	1	0	Uknown	PTC	BRAF p.V600E
P187	Male	31	I	Uknown	1	0	Unilateral	PTC	BRAF p.V600E
P188	Female	47	I	3	1	0	Unilateral	PTC	BRAF p.V600E
P188	Female	47	I	3	1	0	Unilateral	PTC	NOTCH4 p.P1295S
P189	Female	51	I	2	0	0	Unilateral	PTC	BRAF p.V600E
P190	Female	38	I	1	0	0	Unilateral	PTC	No alteration
P191	Female	53	I	1	1	0	Uknown	PTC	BRAF p.V600E
P192	Female	27	I	1	1	0	Uknown	PTC	BRAF p.V600E
P193	Female	62	I	1	0	0	Uknown	PTC	BRAF p.V600E
P194	Female	25	I	1	0	0	Bilateral	PTC	BRAF p.V600E
P195	Female	26	I	1	0	0	Unilateral	PTC	CCDC6-RET
P196	Female	42	I	1	1	0	Uknown	PTC	BRAF p.V600E
P196	Female	42	I	1	1	0	Uknown	PTC	SERPINB4 p.F59I
P197	Female	32	I	1	1	0	Bilateral	PTC	BRAF p.V600E
P198	Male	49	I	1	0	0	Uknown	PTC	BRAF p.V600E
P198	Male	49	I	1	0	0	Uknown	PTC	NOTCH4 p.P1215S
P199	Female	28	I	1	1	0	Unilateral	PTC	ABL1 p.P899L
P199	Female	28	I	1	1	0	Unilateral	PTC	KIAA1217-RET
P200	Male	33	I	2	1	0	Unilateral	PTC	CYLD p.T294Kfs*14
P200	Male	33	I	2	1	0	Unilateral	PTC	BRAF p.V600E
P201	Male	31	I	2	1	0	Unilateral	PTC	BRAF p.V600E
P201	Male	31	I	2	1	0	Unilateral	PTC	STAT3 p.I522F
P202	Female	41	I	1	1	0	Unilateral	PTC	ASXL1 p.S441Y
P202	Female	41	I	1	1	0	Unilateral	PTC	BRAF p.V600E
P203	Male	53	I	1	1	0	Unilateral	PTC	BRAF p.V600E
P204	Female	44	Unknown	Uknown	Uknown	Uknown	Unilateral	PTC	BRAF p.V600E
P205	Female	51	I	1	0	0	Unilateral	PTC	BRAF p.V600E
P206	Male	38	I	4	1	0	Unilateral	PTC	BRAF p.V600E
P206	Male	38	I	4	1	0	Unilateral	PTC	NOTCH3 p.S1527F
P206	Male	38	I	4	1	0	Unilateral	PTC	FLT3 p.A627T
P207	Female	28	I	4	1	0	Unilateral	PTC	BRAF p.V600E
P208	Female	29	I	1	1	0	Unilateral	PTC	KDM5C p.K363N
P208	Female	29	I	1	1	0	Unilateral	PTC	GRM3 p.G647W
P208	Female	29	I	1	1	0	Unilateral	PTC	POLE p.E1424D
P208	Female	29	I	1	1	0	Unilateral	PTC	TMEM127 p.P200H
P208	Female	29	I	1	1	0	Unilateral	PTC	BRAF p.V600E
P208	Female	29	I	1	1	0	Unilateral	PTC	IGF1R p.P323H
P208	Female	29	I	1	1	0	Unilateral	PTC	NTRK1 p.G219W
P208	Female	29	I	1	1	0	Unilateral	PTC	KDR p.P1243Q
P208	Female	29	I	1	1	0	Unilateral	PTC	PTPN11 p.G68V
P208	Female	29	I	1	1	0	Unilateral	PTC	ATRX p.P657T
P208	Female	29	I	1	1	0	Unilateral	PTC	PDK1 p.Q158H
P208	Female	29	I	1	1	0	Unilateral	PTC	KDR p.G1145W
P208	Female	29	I	1	1	0	Unilateral	PTC	HNF1A p.K46N
P208	Female	29	I	1	1	0	Unilateral	PTC	PRDM16 p.P942H
P208	Female	29	I	1	1	0	Unilateral	PTC	SETD2 p.R136M
P208	Female	29	I	1	1	0	Unilateral	PTC	NOTCH1 p.P2498T
P208	Female	29	I	1	1	0	Unilateral	PTC	BCL2 p.R164L
P208	Female	29	I	1	1	0	Unilateral	PTC	MLL3 p.G140V
P208	Female	29	I	1	1	0	Unilateral	PTC	MITF p.G174W
P208	Female	29	I	1	1	0	Unilateral	PTC	ERBB3 p.G668W
P208	Female	29	I	1	1	0	Unilateral	PTC	RUNX1 p.L313I
P209	Male	50	I	2	1	0	Uknown	PTC	MLL3 p.I4235V
P209	Male	50	I	2	1	0	Uknown	PTC	BRAF p.V600E
P210	Female	34	I	1	1	0	Uknown	PTC	BRAF p.V600E
P211	Female	60	I	1	0	0	Unilateral	PTC	PDGFRB p.E1016D
P211	Female	60	I	1	0	0	Unilateral	PTC	C11orf30 p.P1006T
P211	Female	60	I	1	0	0	Unilateral	PTC	BRAF p.V600E
P212	Male	27	I	1	0	0	Unilateral	PTC	BRAF p.V600E
P213	Female	50	I	1	1	0	Bilateral	PTC	BRAF p.V600E
P214	Female	56	II	1	1	0	Unilateral	PTC	BRAF p.V600E
P214	Female	56	II	1	1	0	Unilateral	PTC	ASXL1 p.I217V
P215	Female	54	I	1	0	0	Unilateral	PTC	No alteration
P216	Female	44	I	1	0	0	Bilateral	PTC	No alteration
P217	Female	57	I	1	0	0	Uknown	PTC	BRAF p.V600E
P218	Female	42	I	4	1	0	Bilateral	PTC	ETV6-NTRK3
P219	Female	31	I	1	0	0	Bilateral	PTC	BRAF p.V600E
P219	Female	31	I	1	0	0	Bilateral	PTC	TET2 p.C1374Lfs*76
P220	Female	56	I	1	0	0	Bilateral	PTC	FANCA p.R29M
P220	Female	56	I	1	0	0	Bilateral	PTC	ESR1 p.L35M
P221	Female	25	I	1	1	0	Unilateral	PTC	No alteration
P222	Female	29	I	1	1	0	Unilateral	PTC	BRAF p.V600E
P223	Female	27	I	1	1	0	Bilateral	PTC	BRAF p.V600E
P224	Female	36	I	1	0	0	Unilateral	PTC	No alteration
P225	Male	25	I	1	0	0	Bilateral	PTC	BRAF p.V600E
P226	Female	50	I	1	0	0	Unilateral	PTC	BRAF p.V600E
P227	Male	28	I	1	1	0	Unilateral	PTC	BRAF p.V600E
P228	Male	36	I	1	0	0	Unilateral	PTC	STRN-ALK
P229	Female	23	I	1	1	0	Unilateral	PTC	CCDC6-RET
P230	Female	28	I	1	1	0	Unilateral	PTC	BRAF p.V600E
P231	Male	31	I	1	1	0	Unilateral	PTC	BRAF p.V600E
P231	Male	31	I	1	1	0	Unilateral	PTC	BCL10 p.I46Yfs*24
P232	Female	34	I	1	1	0	Bilateral	PTC	BRAF p.V600E
P232	Female	34	I	1	1	0	Bilateral	PTC	CARD11 p.K752N
P232	Female	34	I	1	1	0	Bilateral	PTC	ROBO3 p.D203N
P233	Male	24	I	1	0	0	Unilateral	PTC	BRAF p.V600E
P234	Female	44	I	1	0	0	Unilateral	PTC	CUL3 p.R153H
P234	Female	44	I	1	0	0	Unilateral	PTC	BRAF p.V600E
P234	Female	44	I	1	0	0	Unilateral	PTC	PIK3CA p.N345K
P234	Female	44	I	1	0	0	Unilateral	PTC	DOT1L p.V1433M
P235	Female	37	I	2	1	0	Unilateral	PTC	BRAF p.V600E
P236	Female	49	I	1	1	0	Unilateral	PTC	ERBB3 p.E1095Q
P236	Female	49	I	1	1	0	Unilateral	PTC	RBM10 p.D98N
P236	Female	49	I	1	1	0	Unilateral	PTC	KDM6A p.S93F
P236	Female	49	I	1	1	0	Unilateral	PTC	TBX3 p.T441S
P236	Female	49	I	1	1	0	Unilateral	PTC	BRAF p.V600E
P236	Female	49	I	1	1	0	Unilateral	PTC	ANKRD11 p.K369R
P236	Female	49	I	1	1	0	Unilateral	PTC	CHD9 p.E1946Q
P236	Female	49	I	1	1	0	Unilateral	PTC	PMS1 p.Y418H
P236	Female	49	I	1	1	0	Unilateral	PTC	CHEK2 p.K255Sfs*20
P236	Female	49	I	1	1	0	Unilateral	PTC	MLL2 p.E577K
P237	Male	24	I	1	1	0	Unilateral	PTC	BRAF p.V600E
P237	Male	24	I	1	1	0	Unilateral	PTC	RPTOR p.P611H
P237	Male	24	I	1	1	0	Unilateral	PTC	IGF1R p.P265Q
P237	Male	24	I	1	1	0	Unilateral	PTC	RAC1 p.P69H
P237	Male	24	I	1	1	0	Unilateral	PTC	RPTOR p.L623I
P237	Male	24	I	1	1	0	Unilateral	PTC	FLCN p.G453W
P237	Male	24	I	1	1	0	Unilateral	PTC	ROBO3 p.P126Q
P237	Male	24	I	1	1	0	Unilateral	PTC	MUTYH p.G462W
P237	Male	24	I	1	1	0	Unilateral	PTC	SMARCB1 p.L135M
P237	Male	24	I	1	1	0	Unilateral	PTC	MAF p.G280V
P237	Male	24	I	1	1	0	Unilateral	PTC	LRP1B p.G2661W
P237	Male	24	I	1	1	0	Unilateral	PTC	BTK p.G47W
P237	Male	24	I	1	1	0	Unilateral	PTC	CHD4 p.R792L
P237	Male	24	I	1	1	0	Unilateral	PTC	DOT1L p.P1182T
P237	Male	24	I	1	1	0	Unilateral	PTC	SMAD2 p.L261F
P237	Male	24	I	1	1	0	Unilateral	PTC	WT1 p.Q215H
P237	Male	24	I	1	1	0	Unilateral	PTC	MED12 p.Q1844K
P237	Male	24	I	1	1	0	Unilateral	PTC	SMARCA4 p.P299T
P238	Female	54	I	1	1	0	Unilateral	PTC	BRAF p.V600E
P239	Female	22	I	1	0	0	Bilateral	PTC	BRAF p.V600E
P240	Female	41	I	1	0	0	Unilateral	PTC	No alteration
P241	Female	28	I	1	1	0	Bilateral	PTC	BRAF p.V600E
P241	Female	28	I	1	1	0	Bilateral	PTC	APC p.P2669S
P242	Female	49	Unknown	Uknown	Uknown	Uknown	Unilateral	PTC	BRAF p.V600E
P243	Female	32	Unknown	Uknown	Uknown	Uknown	Unilateral	PTC	BRAF p.V600E
P244	Female	27	I	1	0	0	Unilateral	PTC	BRAF p.V600E
P244	Female	27	I	1	0	0	Unilateral	PTC	IGF1R p.P101H
P245	Female	32	I	3	1	0	Unilateral	PTC	BRAF p.V600E
P246	Female	31	I	1	1	0	Unilateral	PTC	CCND2 p.D158V
P246	Female	31	I	1	1	0	Unilateral	PTC	BRAF p.V600E
P246	Female	31	I	1	1	0	Unilateral	PTC	CHEK2 p.W93Lfs*15
P247	Female	66	II	1	1	0	Uknown	PTC	FANCM p.S734*fs*1
P247	Female	66	II	1	1	0	Uknown	PTC	EPAS1 p.S478C
P247	Female	66	II	1	1	0	Uknown	PTC	ETV6-NTRK3
P248	Male	52	I	1	1	0	Unilateral	PTC	ATRX p.I85V
P248	Male	52	I	1	1	0	Unilateral	PTC	PIK3CG p.A197T
P248	Male	52	I	1	1	0	Unilateral	PTC	XRCC3 p.P325S
P248	Male	52	I	1	1	0	Unilateral	PTC	BRAF p.V600E
P248	Male	52	I	1	1	0	Unilateral	PTC	MLL2 p.G3653R
P249	Male	33	I	1	1	0	Bilateral	PTC	BRAF p.V600E
P250	Female	34	I	1	1	0	Bilateral	PTC	BRAF p.V600E
P251	Female	37	I	Uknown	1	0	Unilateral	PTC	BRAF p.V600E
P251	Female	37	I	Uknown	1	0	Unilateral	PTC	BRD4 p.Q787*
P251	Female	37	I	Uknown	1	0	Unilateral	PTC	RUNX1 p.V452G
P252	Female	54	I	1	1	0	Bilateral	PTC	BRAF p.V600E
P253	Female	40	Unknown	Uknown	Uknown	Uknown	Unilateral	PTC	BRAF p.V600E
P253	Female	40	Unknown	Uknown	Uknown	Uknown	Unilateral	PTC	GALNT12 p.F487L
P253	Female	40	Unknown	Uknown	Uknown	Uknown	Unilateral	PTC	PIK3CG p.P371H
P254	Male	35	I	1	1	0	Unilateral	PTC	BCL10 p.I46Yfs*24
P254	Male	35	I	1	1	0	Unilateral	PTC	PIK3C2B p.L441F
P255	Female	32	Unknown	Uknown	Uknown	Uknown	Unilateral	PTC	BRCA2 p.G664W
P255	Female	32	Unknown	Uknown	Uknown	Uknown	Unilateral	PTC	BRAF p.V600E
P256	Female	45	Unknown	Uknown	Uknown	Uknown	Uknown	PTC	SLX4 p.R1034H
P257	Male	52	II	Uknown	Uknown	1	Uknown	PTC	OR11G2 p.R273I
P257	Male	52	II	Uknown	Uknown	1	Uknown	PTC	EGFR p.R669Q
P257	Male	52	II	Uknown	Uknown	1	Uknown	PTC	NF1 p.C167Qfs*10
P257	Male	52	II	Uknown	Uknown	1	Uknown	PTC	TERT c.-58-u66C>T
P258	Female	32	I	1	1	0	Bilateral	PTC	BRAF p.V600E
P258	Female	32	I	1	1	0	Bilateral	PTC	CD274 p.V44Sfs*19
P258	Female	32	I	1	1	0	Bilateral	PTC	CD274 p.R125*
P259	Female	32	I	1	1	0	Bilateral	PTC	LRP6 p.Y972C
P259	Female	32	I	1	1	0	Bilateral	PTC	BRAF p.V600E
P260	Female	24	I	1	0	0	Bilateral	PTC	FAM175A p.G35V
P261	Female	54	I	1	1	0	Unilateral	PTC	BRAF p.V600E
P261	Female	54	I	1	1	0	Unilateral	PTC	TGFBR1 p.A310S
P261	Female	54	I	1	1	0	Unilateral	PTC	CHEK2 p.L277F
P262	Female	40	I	1	0	0	Unilateral	PTC	CRTC1 p.P273T
P262	Female	40	I	1	0	0	Unilateral	PTC	PAK3 p.D175E
P262	Female	40	I	1	0	0	Unilateral	PTC	BRAF p.V600E
P263	Female	54	I	1	0	0	Unilateral	PTC	BRAF p.V600E
P263	Female	54	I	1	0	0	Unilateral	PTC	BCL10 p.I46Yfs*24
P263	Female	54	I	1	0	0	Unilateral	PTC	ARID1A p.P227T
P264	Female	63	I	2	0	0	Unilateral	PTC	TBX3 p.L670M
P264	Female	63	I	2	0	0	Unilateral	PTC	CDK12 p.K172N
P264	Female	63	I	2	0	0	Unilateral	PTC	CDK12 p.D75N
P264	Female	63	I	2	0	0	Unilateral	PTC	CCDC6-RET
P265	Female	66	Unknown	Uknown	Uknown	Uknown	Unilateral	PTC	BRAF p.V600E
P266	Female	31	I	Uknown	1	0	Bilateral	PTC	FGFR2 p.S464F
P266	Female	31	I	Uknown	1	0	Bilateral	PTC	EPHB1 p.C183S
P266	Female	31	I	Uknown	1	0	Bilateral	PTC	BRAF p.V600E
P267	Female	50	II	Uknown	Uknown	1	Unilateral	PTC	BRAF p.V600E
P267	Female	50	II	Uknown	Uknown	1	Unilateral	PTC	MAF p.H182Y
P268	Female	18	I	2	1	0	Bilateral	PTC	NCOA4-RET
P269	Female	27	I	1	1	0	Unilateral	PTC	WRN p.R993H
P269	Female	27	I	1	1	0	Unilateral	PTC	BRAF p.V600E
P270	Female	40	I	1	0	0	Unilateral	PTC	IKZF1 p.G14R
P270	Female	40	I	1	0	0	Unilateral	PTC	KEAP1 p.V512F
P270	Female	40	I	1	0	0	Unilateral	PTC	BRAF p.V600E
P270	Female	40	I	1	0	0	Unilateral	PTC	PAK3 p.D175E
P271	Male	40	I	1	1	0	Bilateral	PTC	BRAF p.V600E
P271	Male	40	I	1	1	0	Bilateral	PTC	PTCH1 p.T500A
P272	Female	30	I	1	1	0	Unilateral	PTC	BRAF p.V600E
P272	Female	30	I	1	1	0	Unilateral	PTC	PHF6 c.834+1G>A
P273	Female	30	Unknown	Uknown	Uknown	Uknown	Unilateral	PTC	EIF4A2 p.I252V
P273	Female	30	Unknown	Uknown	Uknown	Uknown	Unilateral	PTC	BRAF p.V600E
P274	Male	13	II	4	1	1	Unilateral	PTC	NCOA4-RET
P275	Female	61	Unknown	Uknown	Uknown	Uknown	Unilateral	PTC	FASLG p.R115*
P275	Female	61	Unknown	Uknown	Uknown	Uknown	Unilateral	PTC	BRAF p.V600E
P276	Female	41	I	Uknown	1	0	Unilateral	PTC	BRAF p.V600E
P276	Female	41	I	Uknown	1	0	Unilateral	PTC	SERPINB4 p.Q273*
P277	Female	48	Unknown	Uknown	Uknown	Uknown	Unilateral	PTC	MTOR p.T1881M
P278	Female	30	I	1	0	0	Unilateral	PTC	BRAF p.V600E
P279	Female	48	I	1	0	0	Unilateral	PTC	BRAF p.V600E
P280	Female	28	I	1	0	0	Unilateral	PTC	BRAF p.V600E
P281	Female	33	I	1	1	0	Unilateral	PTC	BRAF p.V600E
P281	Female	33	I	1	1	0	Unilateral	PTC	TP53 p.A161S
P281	Female	33	I	1	1	0	Unilateral	PTC	MST1R p.R910Gfs*26
P281	Female	33	I	1	1	0	Unilateral	PTC	ABL1 p.I1006M
P282	Female	29	I	1	0	0	Unilateral	PTC	MLL3 p.G908C
P282	Female	29	I	1	0	0	Unilateral	PTC	BRAF p.V600E
P283	Female	38	I	3	1	0	Bilateral	PTC	PPM1D p.L484Ffs*2
P283	Female	38	I	3	1	0	Bilateral	PTC	HNF1A p.R68Q
P283	Female	38	I	3	1	0	Bilateral	PTC	BRAF p.V600E
P284	Female	38	I	1	1	0	Bilateral	PTC	BRAF p.V600E
P285	Female	39	II	Uknown	Uknown	1	Uknown	FTC	PTEN c.634+1G>A
P285	Female	39	II	Uknown	Uknown	1	Uknown	FTC	PTEN p.Y76*fs*1
P285	Female	39	II	Uknown	Uknown	1	Uknown	FTC	MED12 p.P634H
P285	Female	39	II	Uknown	Uknown	1	Uknown	FTC	CD5L p.V111A
P285	Female	39	II	Uknown	Uknown	1	Uknown	FTC	PTEN p.A39Qfs*15
P285	Female	39	II	Uknown	Uknown	1	Uknown	FTC	MLL2 p.Y5451F
P285	Female	39	II	Uknown	Uknown	1	Uknown	FTC	PTEN c.1027-1_1034delGGTGAAGCT
P286	Female	29	I	1	0	0	Bilateral	PTC	STK11 p.K124E
P286	Female	29	I	1	0	0	Bilateral	PTC	BRAF p.V600E
P287	Male	72	I	1	0	0	Unilateral	PTC	KRAS p.Q61R
P287	Male	72	I	1	0	0	Unilateral	PTC	TERT c.-58-u66C>T
P287	Male	72	I	1	0	0	Unilateral	PTC	PIK3CA p.N345K
P288	Male	78	I	2	1	0	Unilateral	PTC	BRAF p.V600E
P288	Male	78	I	2	1	0	Unilateral	PTC	TERT c.-58-u66C>T
P288	Male	78	I	2	1	0	Unilateral	PTC	JAK3 p.E252K
P288	Male	78	I	2	1	0	Unilateral	PTC	SPOP p.P94R
P289	Male	25	I	1	1	0	Uknown	PTC	BRAF p.V600E
P289	Male	25	I	1	1	0	Uknown	PTC	ATRX p.T340A
P290	Male	47	I	1	1	0	Unilateral	PTC	BRAF p.V600E
P291	Male	26	I	Uknown	1	0	Unilateral	PTC	BRAF p.V600E
P292	Female	43	I	1	1	0	Uknown	PTC	BRAF p.V600E
P293	Male	42	I	3	1	0	Unilateral	PTC	BRAF p.V600E
P293	Male	42	I	3	1	0	Unilateral	PTC	FOXP1 p.M102V
P294	Female	32	I	1	0	0	Unilateral	PTC	BRAF p.V600E
P295	Female	39	I	1	0	0	Unilateral	PTC	SETD2 p.S2424N
P295	Female	39	I	1	0	0	Unilateral	PTC	PIK3CG p.V271E
P295	Female	39	I	1	0	0	Unilateral	PTC	BRAF p.V600E
P296	Male	58	III	Uknown	1	0	Uknown	ATC	TET2 p.K1422_V1426delinsM
P296	Male	58	III	Uknown	1	0	Uknown	ATC	TOP1 p.R458Q
P296	Male	58	III	Uknown	1	0	Uknown	ATC	NRAS p.Q61K
P296	Male	58	III	Uknown	1	0	Uknown	ATC	TERT c.-58-u66C>T
P297	Female	31	I	1	0	0	Bilateral	PTC	BRAF p.V600E
P298	Male	24	I	1	0	0	Unilateral	PTC	BRAF p.V600E
P299	Female	29	I	1	0	0	Bilateral	PTC	BRAF p.V600E
P300	Female	28	I	1	0	0	Unilateral	PTC	BRAF p.V600E
P301	Female	38	I	1	1	0	Unilateral	PTC	GNA11 p.P193S
P301	Female	38	I	1	1	0	Unilateral	PTC	BRAF p.V600E
P302	Female	45	I	1	0	0	Unilateral	PTC	CCNE1 p.P396Q
P303	Female	39	I	1	1	0	Bilateral	PTC	BRAF p.V600E
P304	Female	31	I	1	1	0	Unilateral	PTC	BRAF p.V600E
P305	Male	30	I	1	1	0	Unilateral	PTC	BRAF p.V600E
P305	Male	30	I	1	1	0	Unilateral	PTC	STAG2 p.L393Tfs*8
P306	Female	22	I	3	1	0	Unilateral	PTC	APC p.H1738Y
P306	Female	22	I	3	1	0	Unilateral	PTC	ETV6-NTRK3
P307	Female	43	I	1	0	0	Bilateral	PTC	CD274 p.E72*
P307	Female	43	I	1	0	0	Bilateral	PTC	TNFRSF14 c.552-1G>C
P307	Female	43	I	1	0	0	Bilateral	PTC	SETD2 p.D1342G
P307	Female	43	I	1	0	0	Bilateral	PTC	BRAF p.V600E
P308	Male	54	I	Uknown	1	0	Uknown	PTC	BRAF p.V600E
P308	Male	54	I	Uknown	1	0	Uknown	PTC	ZFHX3 p.T1555Hfs*18
P308	Male	54	I	Uknown	1	0	Uknown	PTC	ATRX p.E2031D
P309	Male	31	I	1	1	0	Unilateral	PTC	BLM p.D442N
P309	Male	31	I	1	1	0	Unilateral	PTC	BRCA1 p.V764L
P309	Male	31	I	1	1	0	Unilateral	PTC	SLX4 p.M1458I
P309	Male	31	I	1	1	0	Unilateral	PTC	BRAF p.V600E
P310	Female	36	I	1	1	0	Unilateral	PTC	BRAF p.V600E
P311	Female	51	I	1	1	0	Unilateral	PTC	BRAF p.V600E
P311	Female	51	I	1	1	0	Unilateral	PTC	XIAP p.E378G
P312	Female	35	I	1	1	0	Unilateral	PTC	PABPC1 p.C132G
P312	Female	35	I	1	1	0	Unilateral	PTC	BRAF p.V600E
P312	Female	35	I	1	1	0	Unilateral	PTC	BRAF p.G327W
P313	Female	65	I	1	0	0	Unilateral	PTC	No alteration
P314	Female	29	I	1	0	0	Unilateral	PTC	No alteration
P315	Male	53	I	1	1	0	Unilateral	PTC	BRAF p.V600E
P315	Male	53	I	1	1	0	Unilateral	PTC	MSH6 p.A1302T
P316	Female	39	I	1	1	0	Unilateral	PTC	BCOR p.Q224*
P316	Female	39	I	1	1	0	Unilateral	PTC	ZFHX3 p.Q2518*
P316	Female	39	I	1	1	0	Unilateral	PTC	BRAF p.V600E
P317	Female	29	I	3	1	0	Unilateral	PTC	BRAF p.V600E
P317	Female	29	I	3	1	0	Unilateral	PTC	TP53 p.R249G
P318	Male	44	I	1	0	0	Unilateral	PTC	BRAF p.V600E
P318	Male	44	I	1	0	0	Unilateral	PTC	POLD1 p.Y809D
P319	Female	36	I	1	0	0	Bilateral	PTC	BRAF p.V600E
P320	Female	65	I	2	0	0	Unilateral	PTC	BRAF p.V600E
P320	Female	65	I	2	0	0	Unilateral	PTC	RICTOR p.G801D
P320	Female	65	I	2	0	0	Unilateral	PTC	PARP1 p.Q353Afs*36
P320	Female	65	I	2	0	0	Unilateral	PTC	TERT c.-58-u66C>T
P321	Male	38	I	1	1	0	Unilateral	PTC	MAP2K4 p.R228K
P321	Male	38	I	1	1	0	Unilateral	PTC	BRAF p.V600E
P321	Male	38	I	1	1	0	Unilateral	PTC	PIK3CA p.E726K
P322	Male	50	I	1	0	0	Unilateral	PTC	RAD54L p.E660Sfs*2
P322	Male	50	I	1	0	0	Unilateral	PTC	BRAF p.V600E
P323	Female	58	II	1	1	0	Bilateral	PTC	BRAF p.V600E
P324	Male	74	II	1	1	0	Unilateral	PTC	SPOP p.P94R
P325	Female	49	I	1	1	0	Unilateral	PTC	BRAF-PICALM
P326	Male	33	I	1	1	0	Unilateral	PTC	BRAF p.V600E
P327	Female	55	I	1	0	0	Unilateral	PTC	BRAF p.V600E
P328	Female	32	I	3	1	0	Bilateral	PTC	BRAF p.V600E
P329	Male	32	I	1	1	0	Unilateral	PTC	BRAF p.V600E
P330	Male	30	I	1	1	0	Bilateral	PTC	BRAF p.V600E
P330	Male	30	I	1	1	0	Bilateral	PTC	GNAQ p.I226V
P331	Male	27	I	1	1	0	Unilateral	PTC	BRAF p.V600E
P331	Male	27	I	1	1	0	Unilateral	PTC	PTCH2 p.E96Gfs*43
P332	Female	35	I	1	0	0	Unilateral	PTC	ETV6-NTRK3
P333	Female	35	I	1	0	0	Unilateral	PTC	OR11G2 p.P117T
P333	Female	35	I	1	0	0	Unilateral	PTC	BRAF p.V600E
P333	Female	35	I	1	0	0	Unilateral	PTC	ACIN1 p.D889G
P334	Male	57	II	1	1	0	Unilateral	PTC	NTRK1 p.R702C
P334	Male	57	II	1	1	0	Unilateral	PTC	DDR1 p.R60S
P334	Male	57	II	1	1	0	Unilateral	PTC	CIC p.P1597T
P334	Male	57	II	1	1	0	Unilateral	PTC	BRAF p.V600E
P334	Male	57	II	1	1	0	Unilateral	PTC	MRE11A p.R388L
P334	Male	57	II	1	1	0	Unilateral	PTC	H3F3B p.R73M
P335	Female	24	I	1	0	0	Unilateral	PTC	BRAF p.V600E
P335	Female	24	I	1	0	0	Unilateral	PTC	CSMD1 p.V2869I
P336	Female	29	I	1	0	0	Unilateral	PTC	BRAF p.V600E
P337	Female	32	I	1	1	0	Unilateral	PTC	MAPK3 p.F36L
P337	Female	32	I	1	1	0	Unilateral	PTC	BRAF p.V600E
P337	Female	32	I	1	1	0	Unilateral	PTC	KRAS p.Q61K
P338	Male	20	I	1	1	0	Unilateral	PTC	BRAF p.V600E
P339	Female	28	I	1	0	0	Unilateral	PTC	No alteration
P340	Female	38	I	1	1	0	Unilateral	PTC	BRAF p.V600E
P341	Female	30	I	1	1	0	Bilateral	PTC	BRAF p.V600E
P342	Female	29	I	1	1	0	Unilateral	PTC	BRAF p.V600E
P343	Male	45	I	Uknown	1	0	Uknown	PTC	BRAF p.V600E
P343	Male	45	I	Uknown	1	0	Uknown	PTC	NOTCH1 p.G1012S
P344	Female	30	I	1	1	0	Unilateral	PTC	NCOA4-RET
P345	Female	51	I	1	1	0	Unilateral	PTC	BRAF p.V600E
P346	Female	54	I	1	1	0	Unilateral	PTC	BRAF p.V600E
P347	Female	45	I	1	1	0	Bilateral	PTC	BRAF p.V600E
P347	Female	45	I	1	1	0	Bilateral	PTC	CDK13 p.Y387C
P348	Female	33	Unknown	Uknown	Uknown	Uknown	Bilateral	PTC	BRAF p.V600E
P349	Female	25	I	1	0	0	Unilateral	PTC	BRAF p.V600E
P350	Female	38	I	3	1	0	Unilateral	PTC	BRAF p.V600E
P350	Female	38	I	3	1	0	Unilateral	PTC	AGK-BRAF
P351	Female	25	I	1	0	0	Unilateral	PTC	MTOR p.C1483Y
P351	Female	25	I	1	0	0	Unilateral	PTC	BRAF p.V600E
P351	Female	25	I	1	0	0	Unilateral	PTC	MED12 p.V1132A
P352	Male	28	I	3	1	0	Bilateral	PTC	BRAF p.V600E
P352	Male	28	I	3	1	0	Bilateral	PTC	BRD4 p.D88Y
P353	Male	36	I	1	1	0	Unilateral	PTC	STAG2 p.E154*fs*1
P353	Male	36	I	1	1	0	Unilateral	PTC	BRAF p.V600E
P354	Male	28	I	1	1	0	Unilateral	PTC	BRAF p.V600E
P355	Female	42	I	1	0	0	Unilateral	PTC	CCDC6-RET
P356	Female	41	Unknown	Uknown	Uknown	Uknown	Unilateral	PTC	EML4-ALK
P357	Female	24	I	1	1	0	Unilateral	PTC	EP300 p.P802Q
P357	Female	24	I	1	1	0	Unilateral	PTC	BRAF p.V600E
P357	Female	24	I	1	1	0	Unilateral	PTC	HDAC1 p.P227Q
P358	Female	29	I	1	1	0	Unilateral	PTC	BRAF p.V600E
P359	Male	56	II	1	1	0	Bilateral	PTC	BRAF p.V600E
P360	Female	27	I	1	1	0	Unilateral	PTC	BRAF p.V600E
P361	Male	33	Unknown	Uknown	Uknown	Uknown	Bilateral	PTC	BRAF p.V600E
P362	Female	26	I	1	1	0	Unilateral	PTC	BRAF p.V600E
P363	Female	42	I	1	0	0	Unilateral	PTC	BRAF p.V600E
P364	Female	42	I	1	0	0	Unilateral	PTC	BRAF p.V600E
P365	Female	45	I	1	0	0	Bilateral	PTC	BRAF p.V600E
P366	Female	35	I	1	0	0	Unilateral	PTC	No alteration
P367	Female	34	I	2	1	0	Unilateral	PTC	NUP93 p.E14K
P367	Female	34	I	2	1	0	Unilateral	PTC	BRAF p.V600E
P367	Female	34	I	2	1	0	Unilateral	PTC	NKX2-1 p.S175L
P367	Female	34	I	2	1	0	Unilateral	PTC	NOTCH3 p.P1557S
P368	Female	29	I	1	1	0	Unilateral	PTC	BRAF p.V600E
P368	Female	29	I	1	1	0	Unilateral	PTC	TBX3 p.G129E
P369	Female	23	I	Uknown	1	0	Uknown	PTC	BRAF p.V600E
P369	Female	23	I	Uknown	1	0	Uknown	PTC	EPHA7 p.R231*
P369	Female	23	I	Uknown	1	0	Uknown	PTC	EPHA7 p.R877H
P370	Female	63	I	1	0	0	Bilateral	PTC	BRAF p.V600E
P371	Male	25	I	1	1	0	Unilateral	PTC	BRAF p.V600E
P372	Female	32	I	1	1	0	Unilateral	PTC	BRAF p.V600E
P372	Female	32	I	1	1	0	Unilateral	PTC	RECQL4 p.A1076V
P373	Female	37	I	1	1	0	Unilateral	PTC	BRAF p.V600E
P374	Female	27	I	1	1	0	Unilateral	PTC	BRAF p.V600E
P375	Female	29	I	1	0	0	Unilateral	PTC	EPPK1 p.D2369N
P375	Female	29	I	1	0	0	Unilateral	PTC	BRAF p.V600E
P375	Female	29	I	1	0	0	Unilateral	PTC	CTNNB1 p.A638T
P376	Female	38	I	1	0	0	Unilateral	PTC	SETD2 p.V2280Cfs*89
P376	Female	38	I	1	0	0	Unilateral	PTC	KRAS p.G12V
P376	Female	38	I	1	0	0	Unilateral	PTC	BRAF p.V600E
P376	Female	38	I	1	0	0	Unilateral	PTC	MAP3K1 p.R1023H
P377	Female	Uknown	Unknown	Uknown	Uknown	Uknown	Uknown	ATC	PTPRD p.R117W
P377	Female	Uknown	Unknown	Uknown	Uknown	Uknown	Uknown	ATC	ERBB4 p.I436M
P377	Female	Uknown	Unknown	Uknown	Uknown	Uknown	Uknown	ATC	TOP2A p.E1316Afs*18
P377	Female	Uknown	Unknown	Uknown	Uknown	Uknown	Uknown	ATC	PTEN p.C250Wfs*2
P377	Female	Uknown	Unknown	Uknown	Uknown	Uknown	Uknown	ATC	PRKAA1 p.R8I
P377	Female	Uknown	Unknown	Uknown	Uknown	Uknown	Uknown	ATC	BRIP1 p.E179Vfs*10
P377	Female	Uknown	Unknown	Uknown	Uknown	Uknown	Uknown	ATC	RNF43 p.C312Y
P377	Female	Uknown	Unknown	Uknown	Uknown	Uknown	Uknown	ATC	CCND1 amplification
P377	Female	Uknown	Unknown	Uknown	Uknown	Uknown	Uknown	ATC	FGF19 amplification
P377	Female	Uknown	Unknown	Uknown	Uknown	Uknown	Uknown	ATC	EGFR amplification
P377	Female	Uknown	Unknown	Uknown	Uknown	Uknown	Uknown	ATC	FGF4 amplification
P377	Female	Uknown	Unknown	Uknown	Uknown	Uknown	Uknown	ATC	IFNG amplification
P377	Female	Uknown	Unknown	Uknown	Uknown	Uknown	Uknown	ATC	MDM2 amplification
P377	Female	Uknown	Unknown	Uknown	Uknown	Uknown	Uknown	ATC	FGF3 amplification
P378	Female	33	I	1	0	0	Unilateral	PTC	HSPD1 p.A38D
P379	Female	39	I	Uknown	1	0	Unilateral	PTC	TET2 p.V781Wfs*32
P379	Female	39	I	Uknown	1	0	Unilateral	PTC	TET2 p.K345*
P379	Female	39	I	Uknown	1	0	Unilateral	PTC	BRAF p.V600E
P380	Female	36	I	1	1	0	Bilateral	PTC	BRAF p.V600E
P381	Male	42	I	Uknown	1	0	Uknown	PTC	KTN1-RET
P382	Female	48	I	1	1	0	Bilateral	PTC	PPM1D p.D425Efs*2
P382	Female	48	I	1	1	0	Bilateral	PTC	BRAF p.V600E
P383	Female	57	IV	Uknown	Uknown	1	Uknown	FTC	LRP1B p.T1802I
P383	Female	57	IV	Uknown	Uknown	1	Uknown	FTC	NRAS p.Q61K
P383	Female	57	IV	Uknown	Uknown	1	Uknown	FTC	TERT c.-58-u66C>T
P384	Male	31	I	1	1	0	Bilateral	PTC	BRAF p.V600E
P385	Female	30	I	1	0	0	Unilateral	PTC	BRAF p.V600E
P386	Female	62	IV	Uknown	1	1	Unilateral	PTC	TERT c.-58-u66C>T
P386	Female	62	IV	Uknown	1	1	Unilateral	PTC	BRAF p.V600E
P386	Female	62	IV	Uknown	1	1	Unilateral	PTC	MEN1 p.I54Tfs*65
P387	Female	54	I	1	0	0	Bilateral	PTC	FCGR2A p.H143Q
P387	Female	54	I	1	0	0	Bilateral	PTC	MTOR p.K1186N
P387	Female	54	I	1	0	0	Bilateral	PTC	BRAF p.V600E
P388	Female	42	I	1	0	0	Unilateral	PTC	BRAF p.V600E
P389	Female	48	Unknown	Uknown	Uknown	Uknown	Uknown	PTC	EIF1AX p.G9D
P390	Female	33	I	2	1	0	Unilateral	PTC	BRAF p.V600E
P391	Female	56	II	1	1	0	Unilateral	PTC	BRAF p.V600E
P392	Female	46	I	1	0	0	Unilateral	PTC	No alteration
P393	Female	35	I	Uknown	Uknown	Uknown	Uknown	PTC	BRAF p.V600E
P393	Female	35	I	Uknown	Uknown	Uknown	Uknown	PTC	DICER1 p.G1809R
P393	Female	35	I	Uknown	Uknown	Uknown	Uknown	PTC	NCOA4-RET
P394	Female	42	I	Uknown	1	0	Uknown	ATC	TP53 p.R280T
P394	Female	42	I	Uknown	1	0	Uknown	ATC	PMS2 c.-87-u108T>G
P394	Female	42	I	Uknown	1	0	Uknown	ATC	EPHB1 p.A221V
P394	Female	42	I	Uknown	1	0	Uknown	ATC	MLL2 p.V3527L
P394	Female	42	I	Uknown	1	0	Uknown	ATC	FGFR1 p.E41K
P394	Female	42	I	Uknown	1	0	Uknown	ATC	GATA3 p.A332D
P394	Female	42	I	Uknown	1	0	Uknown	ATC	DNMT3A p.E283Q
P395	Female	26	I	1	1	0	Unilateral	PTC	JUN p.L42P
P395	Female	26	I	1	1	0	Unilateral	PTC	AFAP1L2-RET
P396	Male	47	Unknown	Uknown	Uknown	Uknown	Uknown	PTC	BRAF p.V600E
P396	Male	47	Unknown	Uknown	Uknown	Uknown	Uknown	PTC	NOTCH4 p.C446*
P397	Female	Uknown	Unknown	Uknown	Uknown	Uknown	Uknown	PDTC	DICER1 p.E1705K
P397	Female	Uknown	Unknown	Uknown	Uknown	Uknown	Uknown	PDTC	TP53 p.T118Ffs*33
P398	Male	76	Unknown	Uknown	Uknown	Uknown	Uknown	PTC	BRAF p.V600E
P398	Male	76	Unknown	Uknown	Uknown	Uknown	Uknown	PTC	ERG p.R217W
P398	Male	76	Unknown	Uknown	Uknown	Uknown	Uknown	PTC	TERT c.-58-u66C>T
P398	Male	76	Unknown	Uknown	Uknown	Uknown	Uknown	PTC	CDKN2B deletion
P398	Male	76	Unknown	Uknown	Uknown	Uknown	Uknown	PTC	CDKN2A deletion
P399	Female	Uknown	Unknown	Uknown	Uknown	Uknown	Uknown	ATC	FUBP1 p.T6A
P399	Female	Uknown	Unknown	Uknown	Uknown	Uknown	Uknown	ATC	AXL p.R368W
P399	Female	Uknown	Unknown	Uknown	Uknown	Uknown	Uknown	ATC	MLL2 p.H3639Y
P399	Female	Uknown	Unknown	Uknown	Uknown	Uknown	Uknown	ATC	TERT c.-58-u88C>T
P399	Female	Uknown	Unknown	Uknown	Uknown	Uknown	Uknown	ATC	NTRK2 p.V758M
P399	Female	Uknown	Unknown	Uknown	Uknown	Uknown	Uknown	ATC	WWOX p.F303Y
P399	Female	Uknown	Unknown	Uknown	Uknown	Uknown	Uknown	ATC	MLL3 p.R3400H
P399	Female	Uknown	Unknown	Uknown	Uknown	Uknown	Uknown	ATC	NRAS p.Q61R
P400	Male	65	IV	Uknown	Uknown	Uknown	Uknown	PDTC	BRAF p.V600E
P400	Male	65	IV	Uknown	Uknown	Uknown	Uknown	PDTC	TERT c.-58-u88C>T
P400	Male	65	IV	Uknown	Uknown	Uknown	Uknown	PDTC	ARID1B p.A46V
P400	Male	65	IV	Uknown	Uknown	Uknown	Uknown	PDTC	RICTOR p.A1706V
P400	Male	65	IV	Uknown	Uknown	Uknown	Uknown	PDTC	HGF p.N258K
P400	Male	65	IV	Uknown	Uknown	Uknown	Uknown	PDTC	LRP1B p.N3860Y
P400	Male	65	IV	Uknown	Uknown	Uknown	Uknown	PDTC	MAF p.G225[14>6]
P400	Male	65	IV	Uknown	Uknown	Uknown	Uknown	PDTC	TP53 p.E286D
P400	Male	65	IV	Uknown	Uknown	Uknown	Uknown	PDTC	MST1R p.R669W
P400	Male	65	IV	Uknown	Uknown	Uknown	Uknown	PDTC	MYC amplification
P400	Male	65	IV	Uknown	Uknown	Uknown	Uknown	PDTC	CRKL amplification
P400	Male	65	IV	Uknown	Uknown	Uknown	Uknown	PDTC	MCL1 amplification
P401	Female	Uknown	Unknown	Uknown	Uknown	Uknown	Uknown	PTC	MLL2 p.R1528W
P402	Female	32	Unknown	Uknown	Uknown	Uknown	Uknown	PTC	BRAF p.V600E
P403	Male	32	I	Uknown	Uknown	Uknown	Uknown	PTC	C1S p.W409*
P403	Male	32	I	Uknown	Uknown	Uknown	Uknown	PTC	BRAF p.V600E
P404	Male	44	Unknown	Uknown	Uknown	Uknown	Uknown	PTC	No alteration
P405	Female	Uknown	Unknown	Uknown	Uknown	Uknown	Uknown	PTC	SMO p.P693S
P406	Female	34	Unknown	Uknown	Uknown	Uknown	Uknown	PTC	BRAF p.V600E
P406	Female	34	Unknown	Uknown	Uknown	Uknown	Uknown	PTC	FAT1 p.D1418H
P407	Female	Uknown	Unknown	Uknown	Uknown	Uknown	Uknown	ATC	NRAS p.Q61R
P407	Female	Uknown	Unknown	Uknown	Uknown	Uknown	Uknown	ATC	TERT c.-58-u66C>T
P407	Female	Uknown	Unknown	Uknown	Uknown	Uknown	Uknown	ATC	ERRFI1 p.D277N
P407	Female	Uknown	Unknown	Uknown	Uknown	Uknown	Uknown	ATC	CDKN2A p.S56Qfs*64
P407	Female	Uknown	Unknown	Uknown	Uknown	Uknown	Uknown	ATC	SLIT2 p.R633H
P407	Female	Uknown	Unknown	Uknown	Uknown	Uknown	Uknown	ATC	PIK3R1 p.R577_M582del
P407	Female	Uknown	Unknown	Uknown	Uknown	Uknown	Uknown	ATC	PPM1D p.E525*
P408	Female	66	II	Uknown	1	0	Uknown	FTC	BRD2 p.H387R
P408	Female	66	II	Uknown	1	0	Uknown	FTC	TERT c.-58-u66C>T
P408	Female	66	II	Uknown	1	0	Uknown	FTC	TBX3 amplification
P409	Male	Uknown	Unknown	Uknown	Uknown	Uknown	Uknown	ATC	CDKN2A p.P48Q
P409	Male	Uknown	Unknown	Uknown	Uknown	Uknown	Uknown	ATC	CTCF p.R320C
P409	Male	Uknown	Unknown	Uknown	Uknown	Uknown	Uknown	ATC	DAXX p.R318*
P409	Male	Uknown	Unknown	Uknown	Uknown	Uknown	Uknown	ATC	PCK1 p.T92M
P409	Male	Uknown	Unknown	Uknown	Uknown	Uknown	Uknown	ATC	KDM5A p.A972V
P409	Male	Uknown	Unknown	Uknown	Uknown	Uknown	Uknown	ATC	ERBB4 p.R491G
P409	Male	Uknown	Unknown	Uknown	Uknown	Uknown	Uknown	ATC	CYP2D6 p.R330C
P409	Male	Uknown	Unknown	Uknown	Uknown	Uknown	Uknown	ATC	TP53 p.C275R
P409	Male	Uknown	Unknown	Uknown	Uknown	Uknown	Uknown	ATC	PTEN p.Q17Ifs*8
P409	Male	Uknown	Unknown	Uknown	Uknown	Uknown	Uknown	ATC	JAK1 p.Y138C
P409	Male	Uknown	Unknown	Uknown	Uknown	Uknown	Uknown	ATC	MLL3 p.F4068Lfs*15
P409	Male	Uknown	Unknown	Uknown	Uknown	Uknown	Uknown	ATC	NOTCH3 p.A512T
P409	Male	Uknown	Unknown	Uknown	Uknown	Uknown	Uknown	ATC	MAX p.R33*
P409	Male	Uknown	Unknown	Uknown	Uknown	Uknown	Uknown	ATC	MSH2 p.I841Rfs*4
P409	Male	Uknown	Unknown	Uknown	Uknown	Uknown	Uknown	ATC	FLCN p.H429Tfs*39
P409	Male	Uknown	Unknown	Uknown	Uknown	Uknown	Uknown	ATC	POLE p.A183T
P409	Male	Uknown	Unknown	Uknown	Uknown	Uknown	Uknown	ATC	MLL2 p.V361I
P409	Male	Uknown	Unknown	Uknown	Uknown	Uknown	Uknown	ATC	BCL10 p.I46Yfs*24
P409	Male	Uknown	Unknown	Uknown	Uknown	Uknown	Uknown	ATC	B2M p.D116Gfs*12
P409	Male	Uknown	Unknown	Uknown	Uknown	Uknown	Uknown	ATC	JAK1 p.L431Vfs*22
P409	Male	Uknown	Unknown	Uknown	Uknown	Uknown	Uknown	ATC	KDM5A p.E662[3>2]
P409	Male	Uknown	Unknown	Uknown	Uknown	Uknown	Uknown	ATC	KRAS p.T58I
P409	Male	Uknown	Unknown	Uknown	Uknown	Uknown	Uknown	ATC	SOX9 p.T504I
P409	Male	Uknown	Unknown	Uknown	Uknown	Uknown	Uknown	ATC	DNMT3A p.P59Rfs*13
P409	Male	Uknown	Unknown	Uknown	Uknown	Uknown	Uknown	ATC	ZFP36L2 p.E116del
P409	Male	Uknown	Unknown	Uknown	Uknown	Uknown	Uknown	ATC	NF1 p.W1931*
P409	Male	Uknown	Unknown	Uknown	Uknown	Uknown	Uknown	ATC	GLI1 p.R265Q
P409	Male	Uknown	Unknown	Uknown	Uknown	Uknown	Uknown	ATC	TP53 p.S227F
P409	Male	Uknown	Unknown	Uknown	Uknown	Uknown	Uknown	ATC	LRP1B p.E839K
P409	Male	Uknown	Unknown	Uknown	Uknown	Uknown	Uknown	ATC	ERCC5 p.R1009C
P409	Male	Uknown	Unknown	Uknown	Uknown	Uknown	Uknown	ATC	SEMA6A p.R48Q
P409	Male	Uknown	Unknown	Uknown	Uknown	Uknown	Uknown	ATC	LRP1B p.G1333D
P410	Female	Uknown	Unknown	Uknown	Uknown	1	Uknown	PTC	SQSTM1-NTRK1
P410	Female	Uknown	Unknown	Uknown	Uknown	1	Uknown	PTC	EPHB6 p.K622R
P410	Female	Uknown	Unknown	Uknown	Uknown	1	Uknown	PTC	MTOR p.R882T
P410	Female	Uknown	Unknown	Uknown	Uknown	1	Uknown	PTC	PIK3C2B p.R75W
P410	Female	Uknown	Unknown	Uknown	Uknown	1	Uknown	PTC	BRIP1 p.N196S
P410	Female	Uknown	Unknown	Uknown	Uknown	1	Uknown	PTC	NBN p.R169C
P410	Female	Uknown	Unknown	Uknown	Uknown	1	Uknown	PTC	TERT c.-58-u66C>T
P410	Female	Uknown	Unknown	Uknown	Uknown	1	Uknown	PTC	HOXB13 p.V278L
P410	Female	Uknown	Unknown	Uknown	Uknown	1	Uknown	PTC	BCL6 p.Q613K
P410	Female	Uknown	Unknown	Uknown	Uknown	1	Uknown	PTC	EXT2 p.R299H
P410	Female	Uknown	Unknown	Uknown	Uknown	1	Uknown	PTC	ADAM29 p.T746M
P410	Female	Uknown	Unknown	Uknown	Uknown	1	Uknown	PTC	NRP2 p.A843P
P410	Female	Uknown	Unknown	Uknown	Uknown	1	Uknown	PTC	ADAMTS5 p.S121R
P410	Female	Uknown	Unknown	Uknown	Uknown	1	Uknown	PTC	MDM4 amplification
P410	Female	Uknown	Unknown	Uknown	Uknown	1	Uknown	PTC	FANCA deletion
P411	Female	Uknown	Unknown	Uknown	Uknown	Uknown	Uknown	PTC	BRAF p.V600E
P412	Female	55	Unknown	Uknown	Uknown	Uknown	Unilateral	PTC	BRAF p.V600E
P413	Female	Uknown	Unknown	Uknown	Uknown	1	Uknown	PTC	EPHA5 p.L1037F
P413	Female	Uknown	Unknown	Uknown	Uknown	1	Uknown	PTC	TERT c.-58-u66C>T
P413	Female	Uknown	Unknown	Uknown	Uknown	1	Uknown	PTC	FAT2 p.P3246L
P413	Female	Uknown	Unknown	Uknown	Uknown	1	Uknown	PTC	FAM123B p.R646W
P413	Female	Uknown	Unknown	Uknown	Uknown	1	Uknown	PTC	BRAF p.V600E
P414	Male	Uknown	Unknown	Uknown	Uknown	Uknown	Uknown	PTC	BRAF p.V600E
P415	Male	36	I	Uknown	1	0	Unilateral	PTC	BRAF p.V600E
P416	Female	Uknown	IV	4	1	1	Uknown	PTC	BCOR p.Q1441*
P416	Female	Uknown	IV	4	1	1	Uknown	PTC	NF2 p.E394*
P416	Female	Uknown	IV	4	1	1	Uknown	PTC	INSR p.E418Q
P416	Female	Uknown	IV	4	1	1	Uknown	PTC	NOTCH3 p.H1346Y
P416	Female	Uknown	IV	4	1	1	Uknown	PTC	CDKN2A p.W110*
P416	Female	Uknown	IV	4	1	1	Uknown	PTC	TERT c.-58-u66C>T
P416	Female	Uknown	IV	4	1	1	Uknown	PTC	ATP2B3 p.R957S
P416	Female	Uknown	IV	4	1	1	Uknown	PTC	SPEN p.E1336K
P416	Female	Uknown	IV	4	1	1	Uknown	PTC	DDR2 p.S469L
P416	Female	Uknown	IV	4	1	1	Uknown	PTC	BCOR p.Y1601C
P416	Female	Uknown	IV	4	1	1	Uknown	PTC	BRAF p.V600E
P416	Female	Uknown	IV	4	1	1	Uknown	PTC	CTNNB1 p.E634K
P416	Female	Uknown	IV	4	1	1	Uknown	PTC	MST1R p.R845Q
P416	Female	Uknown	IV	4	1	1	Uknown	PTC	FAT1 p.I1967T
P416	Female	Uknown	IV	4	1	1	Uknown	PTC	FAT2 p.I1659M
P416	Female	Uknown	IV	4	1	1	Uknown	PTC	NOTCH3 p.F1456L
P416	Female	Uknown	IV	4	1	1	Uknown	PTC	CDH1 deletion
P416	Female	Uknown	IV	4	1	1	Uknown	PTC	FANCG deletion
P417	Female	26	Unknown	Uknown	Uknown	Uknown	Uknown	FTC	ATRX p.I1521R
P417	Female	26	Unknown	Uknown	Uknown	Uknown	Uknown	FTC	POLE p.P1226Rfs*128
P417	Female	26	Unknown	Uknown	Uknown	Uknown	Uknown	FTC	NRAS p.Q61R
P418	Male	Uknown	Unknown	Uknown	Uknown	Uknown	Uknown	ATC	MAP3K13 p.E89G
P418	Male	Uknown	Unknown	Uknown	Uknown	Uknown	Uknown	ATC	TP53 c.920-2A>G
P418	Male	Uknown	Unknown	Uknown	Uknown	Uknown	Uknown	ATC	ABCB1 p.R7H
P418	Male	Uknown	Unknown	Uknown	Uknown	Uknown	Uknown	ATC	DICER1 p.L1290F
P418	Male	Uknown	Unknown	Uknown	Uknown	Uknown	Uknown	ATC	TERT c.-58-u66C>T
P418	Male	Uknown	Unknown	Uknown	Uknown	Uknown	Uknown	ATC	NRAS p.Q61R
P418	Male	Uknown	Unknown	Uknown	Uknown	Uknown	Uknown	ATC	PTPRD p.N962Dfs*9
P418	Male	Uknown	Unknown	Uknown	Uknown	Uknown	Uknown	ATC	EIF1AX c.338-1G>T
P418	Male	Uknown	Unknown	Uknown	Uknown	Uknown	Uknown	ATC	GATA3 amplification
P419	Female	84	IV	Uknown	Uknown	1	Uknown	PTC	NRAS p.Q61K
P419	Female	84	IV	Uknown	Uknown	1	Uknown	PTC	TERT c.-58-u66C>T
P420	Female	26	I	Uknown	1	0	Uknown	PTC	BRAF p.V600E
P421	Female	35	I	Uknown	1	0	Bilateral	PTC	BRAF p.V600E
P422	Female	24	Unknown	Uknown	Uknown	Uknown	Uknown	PTC	BRAF p.V600E
P423	Male	Uknown	Unknown	Uknown	1	0	Uknown	PTC	PIK3CA p.E545A
P423	Male	Uknown	Unknown	Uknown	1	0	Uknown	PTC	NF2 p.S288*
P423	Male	Uknown	Unknown	Uknown	1	0	Uknown	PTC	TERT c.-58-u66C>T
P423	Male	Uknown	Unknown	Uknown	1	0	Uknown	PTC	BRAF p.V600E
P424	Female	Uknown	Unknown	Uknown	Uknown	Uknown	Uknown	PTC	PTCH1 p.T1404A
P424	Female	Uknown	Unknown	Uknown	Uknown	Uknown	Uknown	PTC	BRAF p.V600E
P424	Female	Uknown	Unknown	Uknown	Uknown	Uknown	Uknown	PTC	EGFR p.V674I
P424	Female	Uknown	Unknown	Uknown	Uknown	Uknown	Uknown	PTC	MSH6 p.K1358Dfs*2
P425	Male	58	Unknown	Uknown	Uknown	Uknown	Unilateral	PTC	NCOA4-RET
P426	Male	Uknown	Unknown	Uknown	Uknown	Uknown	Uknown	PTC	PDGFRA p.A827T
P426	Male	Uknown	Unknown	Uknown	Uknown	Uknown	Uknown	PTC	BRAF p.V600E
P426	Male	Uknown	Unknown	Uknown	Uknown	Uknown	Uknown	PTC	SPOP p.M176I
P426	Male	Uknown	Unknown	Uknown	Uknown	Uknown	Uknown	PTC	CYP2C8 p.A238P
P426	Male	Uknown	Unknown	Uknown	Uknown	Uknown	Uknown	PTC	ATM p.H635Y
P426	Male	Uknown	Unknown	Uknown	Uknown	Uknown	Uknown	PTC	TERT c.-58-u66C>T
P426	Male	Uknown	Unknown	Uknown	Uknown	Uknown	Uknown	PTC	SRC p.V247A
P426	Male	Uknown	Unknown	Uknown	Uknown	Uknown	Uknown	PTC	BCOR p.N1459S
P426	Male	Uknown	Unknown	Uknown	Uknown	Uknown	Uknown	PTC	TOP2A p.D222N
P426	Male	Uknown	Unknown	Uknown	Uknown	Uknown	Uknown	PTC	FLT1 p.L374S
P426	Male	Uknown	Unknown	Uknown	Uknown	Uknown	Uknown	PTC	PTCH1 p.R893H
P426	Male	Uknown	Unknown	Uknown	Uknown	Uknown	Uknown	PTC	MSH6 p.Y538C
P426	Male	Uknown	Unknown	Uknown	Uknown	Uknown	Uknown	PTC	CARD11 p.A687V
P426	Male	Uknown	Unknown	Uknown	Uknown	Uknown	Uknown	PTC	MLL3 p.G568S
P426	Male	Uknown	Unknown	Uknown	Uknown	Uknown	Uknown	PTC	MNDA p.V216*
P426	Male	Uknown	Unknown	Uknown	Uknown	Uknown	Uknown	PTC	MLL3 p.G4069V
P426	Male	Uknown	Unknown	Uknown	Uknown	Uknown	Uknown	PTC	MYC p.L434F
P426	Male	Uknown	Unknown	Uknown	Uknown	Uknown	Uknown	PTC	LRP1B p.Y1968H
P427	Female	52	Unknown	Uknown	Uknown	Uknown	Unilateral	PTC	BRAF p.V600E
P428	Female	68	IV	Uknown	Uknown	1	Unilateral	PDTC	TP53 p.S183*
P428	Female	68	IV	Uknown	Uknown	1	Unilateral	PDTC	TP53 p.E180A
P428	Female	68	IV	Uknown	Uknown	1	Unilateral	PDTC	BRAF p.V600E
P428	Female	68	IV	Uknown	Uknown	1	Unilateral	PDTC	TERT c.-58-u88C>T
P428	Female	68	IV	Uknown	Uknown	1	Unilateral	PDTC	KRAS amplification
P428	Female	68	IV	Uknown	Uknown	1	Unilateral	PDTC	EGFR amplification
P429	Male	37	I	Uknown	1	0	Uknown	PTC	BRAF p.V600E
P430	Male	21	I	Uknown	1	0	Unilateral	PTC	BRAF p.V600E
P431	Male	59	II	2	1	0	Unilateral	PTC	TP53 p.R175H
P431	Male	59	II	2	1	0	Unilateral	PTC	TERT c.-58-u66C>T
P431	Male	59	II	2	1	0	Unilateral	PTC	BRAF p.V600E
P432	Female	37	I	Uknown	1	0	Uknown	PTC	BRAF p.V600E
P433	Male	Uknown	Unknown	Uknown	Uknown	Uknown	Uknown	PTC	BRAF p.V600E
P433	Male	Uknown	Unknown	Uknown	Uknown	Uknown	Uknown	PTC	ALK p.R551*
P434	Female	Uknown	IV	Uknown	1	Uknown	Bilateral	ATC	BRAF p.V600E
P434	Female	Uknown	IV	Uknown	1	Uknown	Bilateral	ATC	TERT c.-58-u66C>T
P434	Female	Uknown	IV	Uknown	1	Uknown	Bilateral	ATC	PIK3CA p.H1047R
P435	Female	28	Unknown	Uknown	Uknown	Uknown	Unilateral	PTC	BRAF p.V600E
P436	Male	34	I	Uknown	1	0	Unilateral	PTC	BRAF p.V600E
P437	Male	44	I	Uknown	1	0	Unilateral	PTC	TERT c.-58-u66C>T
P437	Male	44	I	Uknown	1	0	Unilateral	PTC	TERT p.A305T
P437	Male	44	I	Uknown	1	0	Unilateral	PTC	BRAF p.V600E
P438	Female	41	II	1	1	1	Bilateral	PDTC	DICER1 p.D1709N
P438	Female	41	II	1	1	1	Bilateral	PDTC	TP53 p.H178Pfs*3
P438	Female	41	II	1	1	1	Bilateral	PDTC	MLL p.S119L
P438	Female	41	II	1	1	1	Bilateral	PDTC	CSF3R p.K536N
P439	Female	66	Unknown	Uknown	Uknown	Uknown	Unilateral	PTC	BRAF p.V600E
P440	Female	35	Unknown	Uknown	Uknown	Uknown	Unilateral	PTC	NRAS p.Q61R
P441	Female	34	I	Uknown	1	0	Unilateral	PTC	BRAF p.V600E
P442	Female	Uknown	Unknown	Uknown	1	0	Unilateral	PTC	NRAS p.Q61R
P443	Female	Uknown	Unknown	Uknown	Uknown	Uknown	Unilateral	PTC	BRAF p.V600E
P444	Female	Uknown	Unknown	Uknown	1	0	Unilateral	PTC	AKT1 p.L52R
P444	Female	Uknown	Unknown	Uknown	1	0	Unilateral	PTC	BRAF p.V600E
P445	Female	Uknown	Unknown	Uknown	Uknown	Uknown	Uknown	PTC	BRAF p.V600E
P446	Female	Uknown	Unknown	Uknown	Uknown	Uknown	Uknown	PTC	BRAF p.V600E
P447	Male	Uknown	Unknown	Uknown	1	0	Uknown	PTC	BRAF p.V600E
P447	Male	Uknown	Unknown	Uknown	1	0	Uknown	PTC	EGFR p.T34M
P448	Female	Uknown	Unknown	Uknown	1	0	Unilateral	PTC	APC p.S1811L
P448	Female	Uknown	Unknown	Uknown	1	0	Unilateral	PTC	BRAF p.V600E
P449	Female	Uknown	Unknown	Uknown	1	0	Uknown	PTC	BRAF p.V600E
P450	Female	Uknown	Unknown	Uknown	Uknown	Uknown	Unilateral	PTC	GRIPAP1-RET
P451	Female	Uknown	Unknown	Uknown	Uknown	Uknown	Uknown	PTC	BRIP1 p.G481D
P451	Female	Uknown	Unknown	Uknown	Uknown	Uknown	Uknown	PTC	SLX4 p.A952M
P451	Female	Uknown	Unknown	Uknown	Uknown	Uknown	Uknown	PTC	SFPQ p.R581P
P451	Female	Uknown	Unknown	Uknown	Uknown	Uknown	Uknown	PTC	MAP2K1 p.R305Q
P451	Female	Uknown	Unknown	Uknown	Uknown	Uknown	Uknown	PTC	SGCZ p.L21P
P451	Female	Uknown	Unknown	Uknown	Uknown	Uknown	Uknown	PTC	BIRC3 p.K65T
P451	Female	Uknown	Unknown	Uknown	Uknown	Uknown	Uknown	PTC	ARID1B p.G321[8>9]
P451	Female	Uknown	Unknown	Uknown	Uknown	Uknown	Uknown	PTC	EXT2 p.R299H
P451	Female	Uknown	Unknown	Uknown	Uknown	Uknown	Uknown	PTC	ZFHX3 p.T3300K
P451	Female	Uknown	Unknown	Uknown	Uknown	Uknown	Uknown	PTC	MLL3 p.P1692A
P451	Female	Uknown	Unknown	Uknown	Uknown	Uknown	Uknown	PTC	IRF2 p.P286S
P451	Female	Uknown	Unknown	Uknown	Uknown	Uknown	Uknown	PTC	ERBB4 p.V903I
P451	Female	Uknown	Unknown	Uknown	Uknown	Uknown	Uknown	PTC	GRIN2A p.V1453L
P451	Female	Uknown	Unknown	Uknown	Uknown	Uknown	Uknown	PTC	MLH1 p.D450Y
P451	Female	Uknown	Unknown	Uknown	Uknown	Uknown	Uknown	PTC	TERT c.-58-u66C>T
P451	Female	Uknown	Unknown	Uknown	Uknown	Uknown	Uknown	PTC	CCDC6-RET
P451	Female	Uknown	Unknown	Uknown	Uknown	Uknown	Uknown	PTC	GRAMD3 (intergenic)-RET
P452	Female	Uknown	Unknown	Uknown	Uknown	Uknown	Unilateral	PTC	BRAF p.V600E
P452	Female	Uknown	Unknown	Uknown	Uknown	Uknown	Unilateral	PTC	ALK p.P1142S
P453	Male	Uknown	Unknown	Uknown	Uknown	Uknown	Unilateral	PTC	ALK p.K1525E
P453	Male	Uknown	Unknown	Uknown	Uknown	Uknown	Unilateral	PTC	BRAF p.V600E
P454	Female	Uknown	Unknown	Uknown	1	0	Unilateral	PTC	BRAF p.V600E
P454	Female	Uknown	Unknown	Uknown	1	0	Unilateral	PTC	TP53 p.P72L
P455	Male	Uknown	Unknown	Uknown	Uknown	Uknown	Uknown	PTC	BRAF p.V600E
P456	Female	57	Unknown	Uknown	Uknown	Uknown	Unilateral	PTC	KRAS p.Q61K
P457	Female	Uknown	Unknown	Uknown	Uknown	Uknown	Uknown	PTC	BRAF p.V600E
P458	Female	45	I	Uknown	1	0	Unilateral	PTC	BRAF p.V600E
